# Supplementary material for: A Plant-Based Cholesterol-Lowering Diet Score Correlates with Serum LDL-Cholesterol Levels
Source: Nutrients. 2024 Feb 8;16(4):495. doi: 10.3390/nu16040495 (PMC10892311; doi:10.3390/nu16040495)
Supplement: Supplementary file 1 [file nutrients-16-00495-s001.zip]

Archive with 1 entries (1 files):
- nutrients-2806084-supplementary.pdf
